# Supplementary material for: Identification and Expression Analysis of the C-TERMINALLY ENCODED PEPTIDE Family in Pisum sativum L
Source: Int J Mol Sci. 2022 Nov 28;23(23):14875. doi: 10.3390/ijms232314875 (PMC9739355; doi:10.3390/ijms232314875)
Supplement: Supplementary file 1 [file ijms-23-14875-s001.zip]

Archive with 2 entries (2 files):
- Supplementary_Figures_updated_27_11.pdf
- Supplementary_Tables_updated.xlsx
