# Supplementary material for: Identification and Expression Analysis of the C-TERMINALLY ENCODED PEPTIDE Family in Pisum sativum L
Source: Int J Mol Sci. 2022 Nov 28;23(23):14875. doi: 10.3390/ijms232314875 (PMC9739355; doi:10.3390/ijms232314875)
Supplement: Supplementary file 1 [file ijms-23-14875-s001.zip › Supplementary_Tables_updated.xlsx]

## Sheet: Supplementary_TableS1
Gene name	Mtr_homolog	% Identity	IDs_INRA	ID_Alves-Carvalho_et al_2015	CDS_chromosomal position_INRA	Nucleotide sequences from INRA_Klepak et al., 2019				Amino acid sequences			Promoter sequences (-2000 bp upstream of ATG)
PsCEP1	MtCEP1	68.148	no	PsCam047151	chr4LG4:156123555..156123953 (+ strand)	ATGGCTAAATTTCAATCCATGCTACAACATTTTACTCTTTTTTTTCTTGCACTAATAGTCTTCAATTATTCCCTTCAATCTCATGCAAGGCTCTTAAAGCCATTGGACCAAGACAATGTTCCTGCTTCAACATCAGAGAAGAAAATTGACTCATCAATGAACTCACACAATGAAGATTCAAGTGAAAATCACACATATGCATTCCAACCAACAACACCAGGAAATAGTCCTGGTGTTGGCCACAGATACTTTACGGAAGAAAAGTCGAAAAAGACGGTAGTTCAGAGGCCAGATGATAACATATCTGTGACTGAGGATACTAAAAATGACTTCAAAAAAACAGACCCAGGTCACAGTCCTGGTGTTGGTCATGCTTACCAAAACAAAATTGGAAACTGA				MAKFQSMLQHFTLFFLALIVFNYSLQSHARLLKPLDQDNVPASTSEKKIDSSMNSHNEDSSENHTYAFQPTTPGNSPGVGHRYFTEEKSKKTVVQRPDDNISVTEDTKNDFKKTDPGHSPGVGHAYQNKIGN*			TTTGCAATCCGTCCCAGAGATCTGTTCCAAGTTTCTTTAAATTTTACTATTTTCATGGAAAATTCTTTCATTATCAATGTTTGAGTTTCACAAGATAGTGTCAAAGATACATAGTGTTGATATTCACGTTCTTATTGGATGCAGAGGATCTTTGTGGATTTATGTTTTGGCAATACCTTGAACGTTGTTTCTTTTTGAATGAAGGACATTAATTCGTTGTAGATTAACTGAGTAACTATACCCCTAGTTTCTTTAATAAAACTGGGGGAAATGTTATTTTTTTTAATTAAAAAATAAAATAAAATAGGAATTTTTCCCGGATTTTATAAAAGAACTTATATAATATATTACTGCAAAAAAATAGTGAATGGTAAAAAACTGAAAATAACATGTAATGTT…
PsCEP2	MtCEP2	67.033	no	PsCam041500/PsCam012500	chr4LG4:157078393..157078665 (+ strand)	ATGGCACACTTAGCTCGCATTTTCTTGTTCTATGTACTATTACTTTTGTCTCATGAACTGCTCACTACCACTGAGGGCAGAATTTTGAGACAAAGCATTCATCCACCAAACACTGAATCTAGCAAAATAATGAACACTGCAACAAGCACAACAGCATTTGCAGTTGCAAAACCAAGCCACCATAGCAAAAGATTTTTGGAGGGAGATGCTGAAGCGTTTAGGCCAACAAATCCAGGACACAGTCCTGGTGTTGGTCATTCCATTAATACTTAA				MAHLARIFLFYVLLLLSHELLTTTEGRILRQSIHPPNTESSKIMNTATSTTAFAVAKPSHHSKRFLEGDAEAFRPTNPGHSPGVGHSINT*			TTCCTAACATGGTGGTCAGGCGACATGTTCTATTGAAGTGCCCATGACGAGGTAAGAGTGTCTCTCGAAGATGGTACAAACATGTGGATGGAATAACTTCCACTTGAGGGGGAGTATAGTGGACGAACTCATATTTGAGGGGGAGATTATTGAGAAACAGATGTGAGTTGCGTAGAGAAAAAAAAGTGAGTTTTAAGTTTCACGTTGCTTAGAAAAGAGGACCCATACACCTATCACCTTAAGATTTTGGGTGAATATGTGATATCTCTCTCACTTGTTTAAGTGAGTCTTTGATCTTTAGGTGAGTGTTTGACCCAATGTGAATGCTTCCCCTTCATGGTGACCCATCAATGACGACGATGACTCTTAGGCCTATGTGATGGAAATATATGTTAAGGT…
PsCEP4	MtCEP4	86.747	no		chr2LG1:371532351..371532602 (+ strand)	ATGCCTGAGAAAACCATGATATTAACATTTTTACTACTACTTATTATTATGCAACATAACTTTGGTTCAATGGAAGCATCAAGGTTGCTAAATAATATTCATCCACCACCAACTATTCCTCAAAGTCCACAAGCTCCTTCACTTGATTATTGGTATTCCATAAATGATGATAATAAAGGTGGTGATGATGCTTTCCGTCCAACAAGTCCAGGACATAGCCCTGGTGTAGGACATCAAACACCACCACCATGA				MPEKTMILTFLLLLIIMQHNFGSMEASRLLNNIHPPPTIPQSPQAPSLDYWYSINDDNKGGDDAFRPTSPGHSPGVGHQTPPP*			CCAAATAAAATTCACGACTGCTTGAAACTGTTGCAAATAACTATCTAAGACAGTACTGCAATTGTCGTAAATAGTAACGACAGTTGAAGTGTCGATTTTCCAAACCGTCAGTGATCATGCTGGCGACACATGCTTTTGTGGAAAAAAAATTCGTCGCGACCCAACTATTGTGCCGGTTCGAACCATCGTTATAGTAAAAAAAACTACCATAACATGCTTTCTTTTTCTTGTAGTGGGATTGTAAGACATAAAAATTCTTTGACTGTGTGTTGTTGTTGTTCTAACAATAATCTGTAACAAATCATTTTTGTGTTCTTATAATCGATCTTACATAATTGTGTTGTTTTTGTTGTTGTTGTTGTTATTTCCACATTTTGTCAATGTTGAATGGTAAAACAA…
PsCEP5	MtCEP5	68.966	no	PsCam002697	chr2LG1:400018641..400018901 (- strand)	ATGACACATTTCACTCATTGTTTGATCTTTTTCCTCTTGCTGGTTTCGAGTGATCTACTTCCCATTATAGAAGGAAGGAGTTTGAGAGAGAGCATTGGTTCATTTGAATCATCATCCATTGAGAGAGTGACAACAAGAAGTTTTGTTTTGAGCTCAAGGAAGTTGCGGAATAGTCGGAGAAATCTAGAGGAAAATGTTGAAGCTTTTCGACCTACAACTCCGGGACATAGCCCCGGTGTTGGCCATTCTGTGAAGAATTAA				MTHFTHCLIFFLLLVSSDLLPIIEGRSLRESIGSFESSSIERVTTRSFVLSSRKLRNSRRNLEENVEAFRPTTPGHSPGVGHSVKN*			AAATACTTCTATATTATACCCATCTTAGATAATCAAATACTTCTATATTATACCCATCTTAGATAATCATCGTCTTATGTAATTCTTTTTTGTCTCTATACTTCACTAATTTGTATTTTTCACAAAATCAAAATTAATTATTCCATCCAATCTCTCAGTCAAATCTCACAACATTTGAAAATTTTGACATTGTAACTTATATGCAAATTGTAAGTTATGCAAGGTCCACGCTTCAAGAAAATAGACCCGAGTAAAAAATGATTACTTAAGATTTTTTCAAATAATACATTGTTGCAATATAAAAAAAAAACATATACGTGAATGATGTTTGAACATTTAATTCGGAATAATATTTATATTTTTTTGAGTTTTTTTTCTATAAACAACACACCTTACAAG…
PsCEP6	MtCEP6	69.880	no	PsCam040686	chr4LG4:158011524..158011775 (+ strand)	ATGGGAAACACCAAAAAGCTTCAAATCACTTGTATTCTATTCATGTTTTTTATTTTGAACCAACAAGTTTTGTTTGTTGAAGGGAGGAACTTGAGGTCTCGATTGTGTAGAGGTTGCTCAAAGCCTCACAAAAGCTCCATTATTCATCATGAAAGAAGAAAGTCTTCAAGACGTGTAGAGTATGAAGTGGATGATTTTAGGCCAACATCACCTGGTCATAGTCCAGGTGTTGGTCACTCCATCAACAACTAA				MGNTKKLQITCILFMFFILNQQVLFVEGRNLRSRLCRGCSKPHKSSIIHHERRKSSRRVEYEVDDFRPTSPGHSPGVGHSINN*			TACTAAAAATCAACGTTAATCATAATAAGTTAGATCTCAAAACACCATCAACATATCATATCTCATCAAAAGAGCACTAAAAAGAAATAGTAAAACATACATTAGAATCAAAGCGATATATTTGTTTGGTATATGATTTTTAAGTGGTTGGTTGGAGTGTTGTATGCTTAGAGATATTTTGACTCTTTTTCAAATGTTTATTGTATCCCGTGGAGGTTTCTGGGATCTAGAGGAGAGTTGAAGATGATCTGGCATGCGTGGTCTAGTAAAATTGAAAATCTCATAATGATATAACTTTCTCTAGTTCATCGATGGTACCTAAAGATGTGGAAGACATGAACATCATCTTGACTTAAAATATATATATATATATATATATATATATATTTGCCAAAAAAA…
PsCEP7	MtCEP7	72.000	Psat4g087640	PsCam040523	chr4LG4:156246024..156247044 (+ strand)	ATGGGTTTGTTTGAAGTCACAACAAAACATTTGGTTGTTTTTCTAGTACTAAATATTGCATACAACAATTCATTTCTAGCAACTCAAGCTAGGCCAATTAAACCATTCAACCAACAATCTTCACTAAGCATAGAAAATTCGAGTGCAACAAAGGAGACTGGTTTTCGGCCAACAACACCAGGAACTAGTCCTGGTGTTGGGCACCGAAATTTTGTTGTAGAAGATAAAAACATGAAAACAATGGTGGTTGTTCATAGTCCAAATGTTGAGGCCTTTGCGACTCAGAGATCAGACGATGGTTTCAAACCGACCAACCCTAGTCACAGTCCGGGGGTTGGCCATGCTTACCATACCAAAATTGGAAATTTAAATTAG				MGLFEVTTKHLVVFLVLNIAYNNSFLATQARPIKPFNQQSSLSIENSSATKETGFRPTTPGTSPGVGHRNFVVEDKNMKTMVVVHSPNVEAFATQRSDDGFKPTNPSHSPGVGHAYHTKIGNLN*			CCATTCGAAGCGGAGTTAGACAAGGATATCTTAAAATCTCCCAAGTATTAAACAAAGTACCAAGAAGCCACAAACCTTGAATTTCATCATCAAAAGTAAGATTCATCGCCTGCAATTGATTTATAAACCATTGGAAAATTTTCAAATGATCGCTCATTGGGGAACCATCACTATACCTCAATGACATCAATCACTTGAACAAGAACAACTTATTGTTTTTTGTCTTTCTTGCATAAAACTCCTCAAGTTTGATCCTCTCTCTCTCTCTCTCTCTCTCCATGAGGAACCAAACTCACATGATTCAAAATATTATCATCCACCCATTGACAAATGTAACCAAATCTTGTATATGCAACAAAGCTCATTCTTCATCACTCTTTCCATCAGGTTTTTCACTAG…
PsCEP9	MtCEP9	66.667	no		chr4LG4:156703433..156703834 (+ strand)	ATGGGTGAATTAGCTATGCAAAAATATTTTGTCATTTTTCTTGTATTAGTTACTTGCCATATTTTCCTTCCAACACAAGCTAGAAAAATAAAACCTACCATCCCAACATTTAAAACCGATGTTAATGTTCTTTCTCCAACATTAGAGAGTAAAGTTGATTCCTCATTGATGCCAAACCATGTGGTTGCAAGTTTAGGAGACTCAACGGGAGACACGGATGCTTTTCGACCTACAACACCGGGGAACAGTCCTGGTGTTGGTCACCGGAAGTTTGGAAGAGAAGAAGATAAAGCTATAAAGGTAGTTCAAAGTCCAGATGTTAAAGTTATTGTGACTACTGAGGGATTGAAAAATGTTTTTAAACCTTTGGACATGTTCGCCAAAACACAAATGGGCAAC…				MGELAMQKYFVIFLVLVTCHIFLPTQARKIKPTIPTFKTDVNVLSPTLESKVDSSLMPNHVVASLGDSTGDTDAFRPTTPGNSPGVGHRKFGREEDKAIKVVQSPDVKVIVTTEGLKNVFKPLDMFAKTQMGN*			CATATTTTCATGATCATTGACTTGAAAATTCCATAGTTGACCAAAAATCTTAAAAGTCAAACTTTGACTTTTAGGCATCTGTTGACTTTTCATCAATTGAGTTTAAAACTTCATCTGTTCATGAACCTAGCTTCTTGAGCAATTTGAATTGCATGAGTGGGTCATGAGGACACATTTTAAGACTTTGAATCATGCCTCAAACCATAGGATCATGCTTTGGTCAAAGAGTCATAATTAAGTTTACTTTGACCATAACCAAAATTGGAGTGCCAGATGAATTGTGGCTTGATGAACTTGAATTGAGGTGAGTAGAAACTTTGATTATTGATGGAGGGAGACTCTTAATCACCTTGAGATATTTATGATTATACTAAGTCTTTATTTATCAATCCCTTGAAT…
PsCEP11	MtCEP11	87.059	no		chr4LG4:203163606..203163863 (- strand)	ATGGCAGAGAAAACCATCATGTTAACATTTCTTGTTTGCCTTATTCTTGTGCAAAATTTTGGGTTAATGGAAGTGTTAGGGAAGAAAGTTCAAGCAGCACCAGCTATACCAAGAGTTTTGTTGAGGAGTCCCCAAGCTCCTTCTATTGGGTTTTATACCAAAAATAATGACAAAGATGGTCAAGGTGATGCTTTTCGTCCAACTAGCCCCGGTCATAGCCCTGGCGTGGGTCATGATGCACCGCCGAATCGTCCTTAA				MAEKTIMLTFLVCLILVQNFGLMEVLGKKVQAAPAIPRVLLRSPQAPSIGFYTKNNDKDGQGDAFRPTSPGHSPGVGHDAPPNRP*			ACCTCAACATTCGCCACCACCATCACAGGTTTTTCCCCAACACCTACCACAATTATCAATCCCCCAGATCCACCAATCCCAACACTTCCATCGAGCGACGATCTGGTCCCGAGCTCTTTCCAGTCCTCACCTATCCCCGAACGGCGTATACAAGAGAGATTACCAAACAAGATACTACACACACAAACAAACATTGTCTTCTTAGACCAACCCGATTCACCCGTCAACTACAAAAGCCACCATTTCGAGGGCGCGCACCCACATGAGTCAGTTTGTCCCACCGAGACAAGTGTGAGGCGCAGACAAGGCACCCGCCCTTTCTACAGCATTGAAGGGACTTCGAACCTAAACCCACAACGGCAAACGGCCAAGGGGACGCTGTTAGGAACTAGGGGTGTA…
PsCEP12	MtCEP12	67.308	no		scaffold02707:84249..84569 (- strand)	ATGGCCATTTCCAAGCTTGTGTTCACAATAAGTTCTATTCTTTTTTTCAATTTATGTATCTCAACCCTTGGCAGGCCCATCATAAAAACACATAATAAATTGGAGTATGCCTCAACATACAAAAACATAGTCAATTGGCGACGCAACATGTTAGAAAACGATACGACGATGGCGACGCTAGATTCACCGAATCTGCATGTCAATGTCGAAGCTGAGAAATTTGTCGATGATTTCCGGCCGACCGATCCCGGTCATAGCCCCGGTGCCGGCCATTCAACTCCAGCAATCCCCAGAGACGCCAACGTGCTTCCAAGGCCTTAA				MAISKLVFTISSILFFNLCISTLGRPIIKTHNKLEYASTYKNIVNWRRNMLENDTTMATLDSPNLHVNVEAEKFVDDFRPTDPGHSPGAGHSTPAIPRDANVLPRP*			CCTGAAATCAAGTTGATAAATACATATGGTATAAAAATAAATTTTGTCAACACTTTTCCATTTATTATCTCCCAAGTGGTGAGAATGGAAATTAAGAAACTCTGCAATAGACAAGTAGTGCTCTTTTGTGGGGCTCATCTCCATTTACAATTCAGTGGTTATGAACTTCCCTGGCTTGAGGAGCCAACCCTATGTGTTGAAGAAAACTTGCAAATTGATATATAATCATATTCATTAAGAATGAAGCAAAAGGGTCCACATGAAATCATAGTGGGGTTCAAAAGTGTATATACCTTTCTTTTGTTAGTATTCAGGTTTTAGTGCGCATTTTCATTAAGATCCTCTTGCACTTTTACTACTAACATATCTACTCATTCAGATTCAGGAAGAAAAAATCTA…
PsCEP13	MtCEP13	71.171	no	PsCam041256	chr4LG4:156017883..156018618 (+ strand)	ATGGCACAAAACAAATCCATTCTCTCTTTGATTTTTCTTGCACTCTTAGTTTTCAACCAAGGATTCAAGTCCATCGAGGGACGATTCCTAAAGTCTAATGAAGTTAACCAAAGCCTCATAAAGCATAATGAGACTAATAATGATGATATCATTCATGTTAGCATTTCAGTTTCAAATACATCAACAGTAACTAACATGTCTCCACCAAATGTGGTGGTTAATGGTGCAACCGGAGAACCATCTCCTCCTCCTCCCGCTCACGACATCACCGATTTTAGGCCCACTGCTCCTGGCCATAGCCCCGGTATTGGACACTCCGTCCACAACTAA				MAQNKSILSLIFLALLVFNQGFKSIEGRFLKSNEVNQSLIKHNETNNDDIIHVSISVSNTSTVTNMSPPNVVVNGATGEPSPPPPAHDITDFRPTAPGHSPGIGHSVHN*			TGTAATTAATCGTACTCGTATGTATTTCTTCTGATCATTGTTATGTGAACTAGTTATGAATAAATATTGATGTTATCTTTGGTTTCATGTTCATTTTATGGGTTTGAATCATTATTAACAAATATCTTTCAAGTCTTGACCTAAGATCATCATCTATCCAACACCAAATTCTAGAGATAGATTTCGGTTTTGATATTCATGTGTATCAAGTCTTAATGTTATCATATTGCTTAATAGGTAGGGAGATCATCGATTAAATAATACGGTAAAACCCAAGTCATCGGTTAGACATAAGCGGCGCCGAAGAGTGATACATGATAATAACAACGAATAACTATGTTCACGTACTAGATTAGTTGAATACATATGAAATAGGTTAATGAAATCTAATTATGACAT…
PsCEP14	MtCEP14	80.198	Psat7g068640	PsCam039964	chr7LG7:111063365..111064648 (+ strand)	ATGGCACGATCTAGCAGTTTCCTACTAATGTTCTTGGTTCTTTTTGCTTCATTTTGTAACTGTATAGAAGGAAGAAATCTCGTTGTGGGAGGAGAGAAGCAGTGGAAGAAGATGAACATGAAGCCTCCTTCAAGGGATAGTTTGTTTCTAAGTGCACTTCCTAAGGGTACTGTTCCATCTTCTTCTCCAACTAAAAAAGGACATGCTGTTGTTGTTGATGAGAAGCTCATAGAACGACACCTCATAAGCATGGATCGTCGTCTTCTTATTGTATCTGCCCCTAGCCCTGGAATTGGCCATTAA				MARSSSFLLMFLVLFASFCNCIEGRNLVVGGEKQWKKMNMKPPSRDSLFLSALPKGTVPSSSPTKKGHAVVVDEKLIERHLISMDRRLLIVSAPSPGIGH*			GTTGATGCAGAGTATGGACTCAAAGAGGACAAATTCAGATGAAATATAATGGTCAAAATTTATAATATGACATGGGGTATAAGAGAAAGTTCTCCATTCCTCTTATCCTTCAACGTGATTAGCTACATAAAAGTTAATATTGCTACTCCATGTTAATTTATGTTTTAAAAAATTGTATGATATTCTCGTTGTAACTAGATTCTAACTAGAAAGAGATAGACAAAATATTTGAAAGAAATTTAGGCTTTGTTTAAAAGTTTGAAGAGGAAGAGAAGACAAAACTTTGAAAAAGGACTGGGATTTAATTAAAAGAATAGAAAATATTAAATAAAGAATGTTTTAGAAAATTTATTTTTATTCAAAAATCAAAATCTTAATTTAAAAGCTAAAATATTGTAT…
PsCEP15a	MtCEP15	65.217	Psat5g235480	PsCam041970	chr5LG3:470116346..470117136 (+ strand)	ATGGCGTTTGAATTCTGCTTTACTCATCACTCTTCTTTCTTGATCATGCATTCCTCACCATCTTCTATAGATGCTCGAAAGACTCTCAAAATGGACACACAAGAGTTTCCTTCTTCAAAGGGTACCCTACCTTTAACTGATGCTATTAATAATCTCAATATTTATAGAAATGGAAGACTCGTTGCTCGTCTTGCCAACAATGGAAGAGTTCTAGTGTCTTCTGTTCCTAGCCCAGGTGCTGGACACTAG				MAFEFCFTHHSSFLIMHSSPSSIDARKTLKMDTQEFPSSKGTLPLTDAINNLNIYRNGRLVARLANNGRVLVSSVPSPGAGH*			AAAAATCTAGTATGCCCTTGGCGGGGTGGCGGACGACGGACTTTCCCTCCTATTTATTTATTTATTCATTTTTAATAAACTAATAGACTTATTTTTACATTTCAATTAAAAATTTTACTTATTTTTTAAAATAATTTATTATAAAATATCTTTTTAACAAATTTTACTTTAAAAAATATTACATATATTCACAAATAAATGTATAAAATAGAATCATCAATAAGTATTCTCAAATTATGTCAAAATAAATATTTTGAGTGTTTGATAATTAGATTAGCGGACTGACGAGTCAATCCGTCTTTTTTTTTTGCGGACTTAAGACGGGAGAGAGGCCTTAAAGTAGGATCAACTGAGCGGATAGACAGACATAAAATCTCAATTCAACCTGCCATTTTTTTA…
PsCEP15b	MtCEP15	68.605	Psat0s2474g0400		scaffold02474:233075..233989 (- strand)	atggctcgtttgaattctgctttactcatcactcttcttttcttgatcatgcattcctcaccatcttctatagatgctcgaaagactctcaaaatggacacacaagagctgccttcttcaaagggtaccttacctttaattgatgttattaataatctcaatatttatagaaatggaagactcgttgcccgtcttgccaacaatggaagagttctagtatcttctgttcctagcccaggtgctggacactag				MARLNSALLITLLFLIMHSSPSSIDARKTLKMDTQELPSSKGTLPLIDVINNLNIYRNGRLVARLANNGRVLVSSVPSPGAGH*			AATGAAGTTTATTATTTCTTTAGAGAACATATAGAAAGAACTCAAACACCAAGTGATGTTATTTTAACCTTAACTCACAAACTAGTATATTCATTCAAATTACAATAGCATTCTCTTTTAAAACTCAAACGAATGATTGATTTTAGAGATTAATTACTATACACTGTCAGTGTAAAAAGTTTTACACAGTCGATTCATCACCATCACCCGTTTGCATTACTTTATAGTTTTTTAAAATAAAAATGAAACTTGTTTCAACATTCAACAGTTATGATTAACTGACGGTGTAAAATCATTTTACACTGTCAGTGTATTTCAATTAAATCCTTGATTTTATTATCATTTGATAGGTTGATGGTGATTCTGATAATTAAATTTTATGGAGGAAGTTTCTAAATA…
PsCEP15c	MtCEP15	68.605	Psat5g235520		chr5LG3:470157240..470158081 (+ strand)	ATGGCTCGTTTGAATTCTGCTTTACTCATCACTCTTCTTTTCTTGATCATGCATTCCTCACCATCTTCTATAGATGCTCGAAAGACTCTCAAAATGGACACACAAGAGTTTCCTTCTTCAAAGGGTACCCTACCTTTAACTGATGCTATTAATAATCTCAATATTTATAGAAATGGAAGACTCGTTGCTCATCTTGCCAACAATGGAAGAGTTCTAGTATCTTCTGTTCCTAGCCCAGGTGCTGGACACCAGTGA				MARLNSALLITLLFLIMHSSPSSIDARKTLKMDTQEFPSSKGTLPLTDAINNLNIYRNGRLVAHLANNGRVLVSSVPSPGAGHQ*			CGGCACAAGCTTAAGGCCGAACAAACCGTTATAGTTGAAAACAACTTATGGACATGTCATAAGCATTTCTATAAGATCTTCTAAACAGTTTCGCTAATGTTTGATGTCGGTAGATAAACTCAAGTAGGCTAATACAAAAATGCCCTAGGCAATAAGGCTTATGGATTATGATTGTTCATGATTTTGTGTATGATTTACAGCTCGTCCTGGATTGTCAGCCAGAAAGACAGAGCTAAATGGGAATGCATGGAAGGCTGTTGAAGGTAGAAAAAGTTATAAGTTTCGTTTTAGTGTGAATAATTTTGTTATGGTGCTTTTGTGCTATGAAAATACCGACACAAACACGACACTAAGACATCGTCAATCTATAGTTTCAATGCAACAGTCAAAATTATATTA…
PsCEP16	MtCEP16	78.261	Psat5g068160	PsCam040939	chr5LG3:125249280..125250221 (+ strand)	ATGATAAAAATGACTAAAAGAGGATTTAAGCCTAGGTTTATTATGTTCATGGTGCTATCTCTTGTTTTATTTCTGATGTGCCAAGAGATTTCAGCTACAAGCAGATTAAGAAGCAAGGAGAACAGTTGTATTTCATCTGGGATTGCTAGCCATGTCGAAGTCAGTGTGATGGATTACAGTGATGAGGGCAACGGTTCTCCGCCGCCGCCCGATGATTATGATTTCTATAGGAAACATGGTGATATTCCAAGTCCTGGGGCTGGTCACTGA				MIKMTKRGFKPRFIMFMVLSLVLFLMCQEISATSRLRSKENSCISSGIASHVEVSVMDYSDEGNGSPPPPDDYDFYRKHGDIPSPGAGH*			TCTTCACGGACTTAAAAGCCATTTTTTAAATCTATTTTTTTTATATATTTGATATTTTAAATTAATATGTTTTTTAAAAAAAATATTGAAATAAAATAAAAATTATCATATTGAAATTTAACTTTGTCTCAAAAATCTACCAATTCAAAAACTACACAACTTTCATGAGATACATTTAAAAGTCTAATTCAAAAACCACTTAATTGGAGCTCAAAATTGTCAAGAAAATCCACAACTTTATCTAAATATTTAGGAACCTACAAATTTAATGAAATAGTACACCAAAAATTATAAAAAATTGATACATTTCTATCACAAAATAATTAAACAACTTGCAACTTTTAATACACATGTTATTTTAACAATTATGCCTCCAACAAAGACGACTTTAAATGCAAT…
PsCEP17	MtCEP17	72.115	Psat1g194640	PsCam040942	chr1LG6:346286985..346287968 (- strand)	ATGGCTCGCTTTTACGCTATGCAAGTTGTTCTATTACTGATTATCTTTGGTTCCTTTTGTTCATCTATAGAAGGAAGACAACTACATATTCGTTCAGAAAAACTCAACAACAAGAAAGTGAATAAACCATCTTCAACGGACAGTTTGTTTCTCGCTTCACTCCCTAAGGGTACTGTGCCTTCTTCAGCACCAAGCAAGAGAGGTAACTCTGTTGAAGTTGACGAGAAGCTCGTTGCGCGTCATCTCATAAGTAATGAACCTGAAGTTAGGATTCTTCTGCGATCTGTTCCTAGTCCTGGTGCTGGTCATTGA				MARFYAMQVVLLLIIFGSFCSSIEGRQLHIRSEKLNNKKVNKPSSTDSLFLASLPKGTVPSSAPSKRGNSVEVDEKLVARHLISNEPEVRILLRSVPSPGAGH*			CTTTGTCAATGTTGACAAATCTTTCGATTCTTCTATGGCTACTATCACATGGTCAAACTTTGGAGCCAATGGCATCAAGATCTTCGAAACAACTGATCTTGATGTCAACATTTCTCCATATATCTTGATTTGATTCACCGGTTTTGTAACCCTAGTGATAAAATCAATTATGCTTTCATTGTCTTCCATCTGAAGCAATTCATACGTTCTTTTGTGAGTTTGTAACCTCACTTCTTTCACATTTTCTACGTCTCCAAACAATTTTTCTAGAATTTCTCATGCTTCTTTCGCTAATTCAACATAACTAACCTTTTCGAAATTGTCTGCATCAACACATTGATGGATTATAAAGAGAGCTTTATAATCTTTCTTCTTCAATTCTTTGTATGCAGTCGTTTC…
PsCEP20	MtPIP8	57.391	Psat6g218960		chr6LG2:434210592..434211601 (+ strand)	ATGGATACAACACTCAAATCCTATGTCACATTCCTCACTCTTTTTCTTCTTCTTTCCTTTTTTATCTCTTTGCGTCCCAATGTATCAGAAGCTAGGCCATTGCTCAGTCCATTGGAACCCAAAGAAAGTGTAGTTGGAGTTTTTAGGACATTGAAGGGAGATGGTCCATCCCCTGGAGTTGGACACAGGCTTATCGGAGGGACGAAGGATTCTGGTCCAAGTTCGGGCGGTGTTGGGCACAGGATTATCGGAGGGATGAAGGATTCAGGTCCAAGTTCTGGTGGTGTTGGACACAAATACATAACCAACAACAATAACAACCATTCATAA				MDTTLKSYVTFLTLFLLLSFFISLRPNVSEARPLLSPLEPKESVVGVFRTLKGDGPSPGVGHRLIGGTKDSGPSSGGVGHRIIGGMKDSGPSSGGVGHKYITNNNNNHS*			GGCAAGTAACGATTACCCATATTAAGGTAATTGATTACCACTGAACCAGAGGCAAAAATCAGTGCATCTCTTCATGGAAACTTTTCTATTTCTTTACCATGAACCTTATCTTGGGTAATTACCATCATTGAGGAGGTGTTTACAATATATATACATCATTTTTTCAGATTTCAAATTCACCTCCTTGCAAAAATTTCAAATCAATTACTCTATTTCTTTCAAACATTTTAATGTGTTCTTCCAATTTCTTAAGAGTGAAACCTTGCATACTTTCTTTTTAAGCATCATAGTTTCATTTCATACAAAGAACACTTGTACAATCATTGTGAGAATTGAGTGTTACAAGAGAGAAGATCAATGATAAATTGATTTACTTCAAATGTCCAACTACTTCATCTT…
PsCEP21	MtPIP8	61.607	Psat6g218680		chr6LG2:433505230..433505498 (- strand)	ATGGATACAACACTCAAATCTTCTCTCACATTTCTCACTTTTATTCTTCTTGTATCCTTGCCTATCTCTTTGGTTCCTAATGTATCAGAAGCTAGGCCATTGCTGATCAGTTCATTACAAACCAAAGATGGTGTAATTGGAGAGGTACATGGAGTCTTCAGGACATTGAAAGAATCTGGTCCATCCCCTGGAGTTGGACACAGGATTATTGGAGGGATGAAGGATTCTGGTCCAAGTCCAGGTGAAGGGCACAAGTATAAAACCAACAACGGCCACTCATAA				MDTTLKSSLTFLTFILLVSLPISLVPNVSEARPLLISSLQTKDGVIGEVHGVFRTLKESGPSPGVGHRIIGGMKDSGPSPGEGHKYKTNNGHS*			NNNNNNNNNNNNNNNNNNNNNNNNNNNNNNNNNNNNNNNNNNNNNNNNNNNNNNNNNNNNNNNNNNNNNNNNNNNNNNNNNNNNNNNNNNNNNNNNNNNNNNNNNNNNNNNNNNNNNNNNNNNNNNNNNNNNNNNNNNNNNNNNNNNNNNNNNNNNNNNNNNNNNNNNNNNNNNNNNNNNNNNNNNNNNNNNNNNNNNNNNNNNNNNNNNNNNNNNNNNNNNNNNNNNNNNNNNNNNNNNNNNNNNNNNNNNNNNNNNNNNNNNNNNNNNNNNNNNNNNNNNNNNNNNNNNNNNNNNNNNNNNNNNNNNNNNNNNNNNNNNNNNNNNNNNNNNNNNNNNNNNNNNNNNNNNNNNNNNNNNNNNNNNNNNNNNNNNNNNNNNNNNNNNNNNNNNNNNNNN…
PsCEP22	MtPIP8	57.391	Psat6g218800		chr6LG2:433751633..433752708 (- strand)	ATGGATACAACACTCAAATCCTATGTCACATTCTTAACTCTTTTTCTTCTTGTTTCCTCCTTTATCTCTTTGCGTCCCAATGTATCAGAAGCTAGGTCATTGCTTAGTCCATTACAAGCCAAAGAAAGTGTAGTTGGAGCCTTTAGGACATTGAAAGGAGATGGTCCATCACCTGGAGTCGGACACAGGCTTATTGGAGGGATGAAGGATTCTGGTCCAAGTTCGGGCGGAGTTGGACACAGGCTTATCGGAGGGACGGAGGATTCAGGTCCAAGTTCTGGTGGTGCTGGACATAAATACATAACCAACAACAACAACAAACATTCATAA				MDTTLKSYVTFLTLFLLVSSFISLRPNVSEARSLLSPLQAKESVVGAFRTLKGDGPSPGVGHRLIGGMKDSGPSSGGVGHRLIGGTEDSGPSSGGAGHKYITNNNNKHS*			TATCGACGATCTAGTGAAGTTATATATAATTTTAGGAACATTTCCATGCCAATATTTGTAATTTGACATTTGGTACTACATTTTGAACCTAGTTCACATAGAATCTAGATTCCCAATGGTCGAAAATTGGTGCTACAATTGGATTAAAAACATTTCTATCAAGATTATTAGCTACAAATATCGTTGTGGTGAGAGATACACTATTTATTTATAAAAGTGGTAACTATGCGATGAGTTGTTCTTTATTATAGTAGCAGAAACATACACATGAAAAACACTTTTCTAATCCTTTAGTATTGGAAAGCCACAACAACAACACCAACAATAGTAGCAACAACAACAACAACAAGAATGACAAAGGAAACAACAACCACAACAACAACATCAACTACAACAGAC…
PsCEP23	MtPIP8	66.667	Psat6g218920		chr6LG2:434095400..434096472 (+ strand)	ATGGATACATTACTCAAGTCCTATGTCACATTCCTCACTTTTATTCTTCTTGTTTCCTTTTTTGTCTCTTTGGTTCCTTATGTATCAGAGGCTAGGCCATTGTTTAGTCCTTCACAAGGCAACGAAGGTGTCATTGGAGATGTAAATGGAGTTTTTAGGACTCTGAAAGGAGCTGGTCCATCTCCTGGTGTTGGACATAGGATAAAAAATCTTCAAACTATTCAAGGGATGAAACATTCTGGTCCAAGTTCTGGTGGTGTTGGGCACAAGCTTCAAGTTCTTGGTATGACCAATCACTTTGGTCCTAGTCCTGGTGAAGGACACTAG				MDTLLKSYVTFLTFILLVSFFVSLVPYVSEARPLFSPSQGNEGVIGDVNGVFRTLKGAGPSPGVGHRIKNLQTIQGMKHSGPSSGGVGHKLQVLGMTNHFGPSPGEGH*			GTATAATCCATATCATTTAGATCCAGTTGGTTGCTACAATTCTACATCTCGATTCCATTTTGAAGACCCTTCCTTTTGCTTCCACGAATTATCTTAGGTTTTTGGACTATTTTCTAAGGACCTAAAAGTTAATATTTTTCTTCATTGAGGTCCACCCCTTTTCCTTTATCAACCCTCTTTTATAGAGTATTTGTTGTCTTGGTCCCACATGTTTCATCATAATAACCATATCGACCACATGCTAAGCAAAGAAAATGCAAGCCTTCATACTCAATTTTATAATGTTTCCCTTAGATAGAGAACATGGCTAACAACATATTGGAGAGAATTTTCTGAACACATAACCTGACATACTTCCCACACTCTCTGGAGAGGGTGATCATATTAACCTTGATCGTT…
PsCEP24	MtPIP8	61.261	no		chr6LG2:433533256..433533534 (- strand)	ATGTATACAAGACTCAAATTCAATCTCTCATTTCTCACTTTTATTCTTCTTGTTTCCTTGCCTATCTCTTTGTTTCCTAATGTATCAGAAGCTAGGCCATTGCTGAGTCCATTACAAGGAAAATATGGTGTAATTGGAGAGGTACATGGAGTCTTTAGGACATTGAAGGGAGATGGTCCATCACCTGGAGTTGGACACGGGATTATTGGAGGGATGAATGATTCTGGTCCAAGTCCAGGTGAAGGCCACAAGTATAAAACCAACAACGGCCACTCATAA				MYTRLKFNLSFLTFILLVSLPISLFPNVSEARPLLSPLQGKYGVIGEVHGVFRTLKGDGPSPGVGHGIIGGMNDSGPSPGEGHKYKTNNGHS*			CGTTGAATGAACAATACAAGCATATATAATTAGTATTTCGTAAAACATGAAAAATAATTATAATAGAGAAACCATAATTTTAAAATTACTCATTTATGAAAATAATGGAACAAATCAAGCCTACTTACCACGCACAACACTTTGAGCTCGACACTCATTTTCACTATCATCATCGTTGCTCGTATCACTTTCTGAACTATGTATACTTGAAACATCGTAGTCTTTAACAAAATCAGATGTTGGACCCTCAAAATCTTCTTCAATCACAATATGTTTCCCAACTTCACCTATTATAATTACATCCATCATATCATCTAATCAAGAACCATCATCATTCCCTTTAAAATGGATATCTAAAATTTAACAAGAACAAAAAAACCTAAAATAGAAAAAAGATGC…

## Sheet: Supplementary_TableS2
sequence_name	start	stop	score	p-value	q-value	matched_sequence	domain name	FIMO/manual	Molecular_weight	Average_pI	Total_net_charge
PsCEP1	67	81	50.4267	5.86e-17	1.36e-14	AFQPTTPGNSPGVGH	CEP-I	FIMO	1466.57304	7.792	0.25
PsCEP1	110	124	46.04	1.46e-15	2.62e-13	DFKKTDPGHSPGVGH	CEP-I	FIMO	1578.70444	7.534	0.5
PsCEP2	72	86	55.5467	4.43e-19	1.79e-16	AFRPTNPGHSPGVGH	CEP-I	FIMO	1530.66584	10.592	1.5
PsCEP4	64	78	56.4533	1.25e-19	6.77e-17	AFRPTSPGHSPGVGH	CEP-I	FIMO	1503.64024	10.592	1.5
PsCEP5	68	82	57.1867	5.59e-20	6.77e-17	AFRPTTPGHSPGVGH	CEP-I	FIMO	1517.66714	10.592	1.5
PsCEP6	65	79	54.96	6.02e-19	1.95e-16	DFRPTSPGHSPGVGH	CEP-I	FIMO	1547.65004	7.648	0.5
PsCEP7	100	114	44.4667	3.93e-15	6.36e-13	GFKPTNPSHSPGVGH	CEP-I	FIMO	1518.65184	9.838	1.5
PsCEP7	54	68	40.9867	2.73e-14	3.69e-12	GFRPTTPGTSPGVGH	CEP-I	FIMO	1467.60424	10.588	1.25
PsCEP9	74	88	53.24	4.81e-18	1.3e-15	AFRPTTPGNSPGVGH	CEP-I	FIMO	1494.62984	10.588	1.25
PsCEP11	64	78	56.4533	1.25e-19	6.77e-17	AFRPTSPGHSPGVGH	CEP-I	FIMO	1503.64024	10.592	1.5
PsCEP12	77	91	50.2533	6.74e-17	1.37e-14	DFRPTDPGHSPGAGH	CEP-I	FIMO	1547.60664	6.109	-0.5
PsCEP14	86	100				RRLLIVSAPSPGIGH	CEP-II	manual	1572.87394	12.22	2.25
PsCEP13	91	105	43.6133	6.46e-15	9.51e-13	DFRPTAPGHSPGIGH	CEP-I	FIMO	1545.67744	7.648	0.5
PsCEP15a	68	82	-14.9333	6.9e-06	0.000447	GRVLVSSVPSPGAGH	CEP-II	FIMO	1419.60354	10.588	1.25
PsCEP15b	69	83	-14.9333	6.9e-06	0.000447	GRVLVSSVPSPGAGH	CEP-II	FIMO	1419.60354	10.588	1.25
PsCEP15c	69	83	-14.9333	6.9e-06	0.000447	GRVLVSSVPSPGAGH	CEP-II	FIMO	1419.60354	10.588	1.25
PsCEP16	75	89	28.0267	9.87e-12	1.23e-09	FYRKHGDIPSPGAGH	CEP-II	FIMO	1638.80574	9.1	1.5
PsCEP17	89	103	-23.5067	5.08e-05	0.00242	VRILLRSVPSPGAGH	CEP-II	FIMO	1558.84714		2.25
PsCEP20	48	62	-2.72	2.85e-07	2.56e-05	FRTLKGDGPSPGVGH	CEP-II	FIMO	1524.69944	9.636	1.25
PsCEP20	66	80	-18.3067	1.55e-05	0.000811	GGTKDSGPSSGGVGH	PIP	FIMO	1299.31944	7.426	0.25
PsCEP20	84	98	-18.3067	1.55e-05	0.000811	GGMKDSGPSSGGVGH	PIP	FIMO	1329.40694	7.426	0.25
PsCEP21	53	67	-8.84	1.49e-06	0.000127	FRTLKESGPSPGVGH	CEP-II	FIMO	1568.75264	9.636	1.25
PsCEP21	70	84	-20.9467	2.86e-05	0.00145	IGGMKDSGPSPGEGH	CEP-II	FIMO	1425.53584	5.398	-0.75
PsCEP22	48	62	-2.72	2.85e-07	2.56e-05	FRTLKGDGPSPGVGH	CEP-II	FIMO	1524.69944	9.636	1.25
PsCEP22	66	80	-18.3067	1.55e-05	0.000811	GGMKDSGPSSGGVGH	PIP	FIMO	1329.40694	7.426	0.25
PsCEP22	84	98				GGTEDSGPSSGGAGH	PIP	manual	1272.20704	4.246	-1.75
PsCEP23	52	66	-10.32	2.18e-06	0.000177	FRTLKGAGPSPGVGH	CEP-II	FIMO	1480.68964	11.482	2.25
PsCEP23	75	89	-16.6933	1.06e-05	0.000659	QGMKHSGPSSGGVGH	PIP	FIMO	1422.53824	9.838	1.5
PsCEP23	94	108	-21.6667	3.37e-05	0.00165	LGMTNHFGPSPGEGH	CEP-II	FIMO	1537.66964	6.138	-0.5
PsCEP24	52	66	-2.72	2.85e-07	2.56e-05	FRTLKGDGPSPGVGH	CEP-II	FIMO	1524.69944	9.636	1.25
PsCEP24	69	83	-12.1867	3.5e-06	0.00027	IGGMNDSGPSPGEGH	CEP-II	FIMO	1411.46554	4.246	-1.75

## Sheet: Supplementary_TableS3
ID	length, aa	Signal Peptide (SP)	Cleavage Site (CS)	probability_SP	probability_CS
PsCEP1	133	1-29	29-30	0.9993	0.976107
PsCEP2	91	1-26	26-27	0.9993	0.977733
PsCEP4	84	1-26	26-27	0.9993	0.973612
PsCEP5	87	1-25	25-26	0.9993	0.973978
PsCEP6	84	1-28	28-29	0.9994	0.907636
PsCEP7	125	1-30	30-31	0.9992	0.955530
PsCEP9	134	1-27	27-28	0.9993	0.983130
PsCEP11	86	1-27	27-28	0.9993	0.832368
PsCEP12	107	1-24	24-25	0.9993	0.980178
PsCEP13	110	1-27	27-28	0.9992	0.971704
PsCEP14	101	1-24	24-25	0.9993	0.979091
PsCEP15a	83
PsCEP15b	84	1-26	26-27	0.9994	0.977856
PsCEP15c	85	1-26	26-27	0.9993	0.977223
PsCEP15d	84	1-26	26-27	0.9993	0.977556
PsCEP16	90	1-32	32-33	0.9992	0.966515
PsCEP17	104	1-25	25-26	0.9993	0.975415
PsCEP20	110	1-31	31-32	0.9992	0.969657
PsCEP21	94	1-31	31-32	0.9992	0.971033
PsCEP22	110	1-31	31-32	0.9992	0.960643
PsCEP23	109	1-31	31-32	0.9993	0.968928
PsCEP24	93	1-31	31-32	0.9993	0.971864

## Sheet: Supplementary_TableS4
Primers used for qPCR analysis
	Forwards	Reverse
PsCEP7	CAAGTGCAACAAAGGAGACTGG	CGGACTGTGACTAGGGTTGGT
PsCEP1	CCAACCAACAACACCAGGAAA	GGTAAGCATGACCAACACCAG
PsCEP16	TTGTTTTATTTCTGATGTGCCAAGA	CAGTGACCAGCCCCAGGA
PsCEP13	TCCATTCTCTCTTTGATTTTTCTTG	ATGTCGTGAGCGGGAGGAG
PsCEP2	CAAAACCAAGCCACCATAGCA	TGGAATGACCAACACCAGGAC
PsCEP17	TGGCTCGCTTTTACGCTATG	CCTCTCTTGCTTGGTGCTGA
Ubiquitin	ATGCAGATYTTTGTGAAGAC	ACCACCACGRAGACGGAG
Tubulin	TGGTGGAGAACGCTGATGAA	CCGAGGGAATGGGATGAGA
